# Supplementary material for: The “Empty-Goal” Rule Change from the Perspective of International-Level Team Handball Goalkeepers
Source: Int J Environ Res Public Health. 2022 May 26;19(11):6506. doi: 10.3390/ijerph19116506 (PMC9179990; doi:10.3390/ijerph19116506)
Supplement: Supplementary file 1 [file ijerph-19-06506-s001.zip]

Archive with 1 entries (1 files):
- ijerph-1706356-supplementary.pdf
